# Supplementary material for: Plastic bending in a semiconducting coordination polymer crystal enabled by delamination
Source: Nat Commun. 2022 Nov 4;13:6645. doi: 10.1038/s41467-022-34351-0 (PMC9636129; doi:10.1038/s41467-022-34351-0)
Supplement: Supplementary file 5 — Source Data [file 41467_2022_34351_MOESM5_ESM.xlsx]

## Sheet: Figure 2b
Figure 2b
Position				mean value	standard deviation
1	4.93056	4.93383	4.92969	4.93136	0.00218
2	4.92931	4.92895	4.92919	4.92915	0.000183303
3	4.93168	4.92984	4.92846	4.92999	0.00162
4	4.9377	4.93061	4.92933	4.93255	0.00451
5	4.93083	4.92915	4.92853	4.9295	0.00119
6	4.93212	4.92871	4.92859	4.92981	0.002
7	4.92968	4.92925	4.92981	4.92958	0.000293087
8	4.93265	4.9279	4.93168	4.93074	0.00251
9	4.92906	4.92883	4.93014	4.92934	0.000699452
10	4.93247	4.93014	4.94056	4.93439	0.00547

## Sheet: Figure 2c
Figure 2c
Position				mean value	standard deviation
1	15.0768	15.0518	15.0609	15.0632	0.01268
2	15.0527	15.0572	15.0648	15.0582	0.00612
3	15.0498	15.0492	15.0645	15.0545	0.00864
4	15.0229	15.044	15.0489	15.0386	0.01385
5	15.0438	15.0531	15.066	15.0543	0.01112
6	15.0428	15.0461	15.063	15.0506	0.01086
7	15.039	15.0553	15.0606	15.0516	0.01128
8	15.0422	15.0405	15.067	15.0499	0.01484
9	15.0667	15.0561	15.0701	15.0643	0.00731
10	15.0715	15.0386	15.0772	15.0624	0.02082

## Sheet: Figure 2d
Figure 2d
Position				mean value	standard deviation
1	5.02534	5.02296	5.01803	5.02211	0.00373
2	5.02627	5.02368	5.02011	5.02335	0.00309
3	5.02342	5.02581	5.02201	5.02375	0.00192
4	5.03513	5.02471	5.02291	5.02758	0.0066
5	5.02262	5.02327	5.01842	5.02144	0.00263
6	5.02461	5.02615	5.01751	5.02276	0.00461
7	5.02385	5.02587	5.01745	5.02239	0.0044
8	5.023	5.02603	5.01656	5.02186	0.00484
9	5.02298	5.0208	5.01786	5.02055	0.00257
10	5.01877	5.02352	5.01713	5.01981	0.00332

## Sheet: Figure 2e
Figure 2e
Position				mean value	standard deviation
1	109.307	109.56	109.538	109.468	0.13976
2	109.557	109.52	109.532	109.537	0.01895
3	109.502	109.566	109.509	109.525	0.03486
4	109.772	109.553	109.545	109.623	0.12892
5	109.549	109.533	109.51	109.531	0.01949
6	109.591	109.576	109.521	109.563	0.03687
7	109.566	109.583	109.49	109.546	0.04922
8	109.58	109.596	109.447	109.541	0.08194
9	109.583	109.526	109.532	109.547	0.03104
10	109.539	109.601	109.517	109.553	0.04354

## Sheet: Figure 2f
Figure 2f
Position				mean value	standard deviation
1	351.908	351.495	351.114	351.506	0.39716
2	351.43	351.409	351.328	351.389	0.05373
3	351.452	351.337	351.451	351.413	0.06619
4	351.479	351.223	351.368	351.357	0.1283
5	351.094	351.272	351.237	351.201	0.09445
6	351.209	351.183	351.086	351.159	0.06486
7	351.147	351.403	351.552	351.367	0.20473
8	351.143	350.945	351.837	351.309	0.46855
9	351.453	351.159	351.722	351.445	0.28194
10	351.411	350.873	351.278	351.187	0.2804

## Sheet: Figure 3a
Figure 3a
Inner		Middle		Outer		Straight
Wavenumber (nm)	Intensity	Wavenumber (nm)	Intensity	Wavenumber (nm)	Intensity	Wavenumber (nm)	Intensity
50.9932	8440	51.2055	7210	51.2055	11614	51.2055	15174
52.8368	9288	53.0511	7952	53.0511	13246	53.0511	16620
54.6821	10166	54.8943	8456	54.8943	14564	54.8943	18264
56.5249	10678	56.7371	9008	56.7371	15778	56.7371	19246
58.3674	11340	58.5816	9508	58.5816	17316	58.5816	20848
60.2117	12030	60.4237	9940	60.4237	18606	60.4237	22366
62.0534	12868	62.2654	10732	62.2654	20068	62.2654	24402
63.8948	13734	64.1089	12058	64.1089	21934	64.1089	27498
65.7379	15678	65.9499	13882	65.9499	23602	65.9499	33610
67.5786	19000	67.7905	16996	67.7905	25584	67.7905	43840
69.4189	21384	69.6329	17708	69.6329	26780	69.6329	48262
71.2588	20894	71.4728	15698	71.4728	26782	71.4728	42406
73.1005	19326	73.3123	14748	73.3123	28054	73.3123	38094
74.9398	21444	75.1515	15576	75.1515	30358	75.1515	42130
76.7786	19520	76.9924	14068	76.9924	27616	76.9924	34790
78.6171	16592	78.8308	12980	78.8308	26992	78.8308	29778
80.4574	15856	80.6689	12956	80.6689	27262	80.6689	28896
82.2951	15910	82.5067	12768	82.5067	27016	82.5067	28636
84.1325	15838	84.3462	12774	84.3462	27324	84.3462	28142
85.9696	15788	86.1832	12734	86.1832	27422	86.1832	28130
87.8084	15898	88.0198	12676	88.0198	27334	88.0198	27862
89.6447	15818	89.8561	12584	89.8561	27430	89.8561	28182
91.4807	15868	91.6941	12756	91.6941	27114	91.6941	28446
93.3163	16028	93.5297	12838	93.5297	27624	93.5297	28634
95.1536	15966	95.3649	12852	95.3649	27868	95.3649	28816
96.9885	16056	97.1997	12982	97.1997	27972	97.1997	28958
98.823	16322	99.0342	13092	99.0342	28000	99.0342	29024
100.657	16372	100.87	13220	100.87	28120	100.87	29540
102.491	16376	102.704	13438	102.704	28638	102.704	30386
104.324	16840	104.538	13780	104.538	28684	104.538	31466
106.16	17916	106.371	14824	106.371	29248	106.371	33944
107.992	19798	108.203	17240	108.203	30602	108.203	39652
109.825	22754	110.036	19198	110.036	31658	110.036	47118
111.657	22748	111.868	17688	111.868	30950	111.868	44504
113.488	19958	113.701	15316	113.701	29262	113.701	37276
115.32	18440	115.533	14030	115.533	29144	115.533	33070
117.151	17380	117.363	13424	117.363	28726	117.363	31266
118.983	17018	119.194	13148	119.194	28522	119.194	30358
120.813	17242	121.024	13158	121.024	28990	121.024	30328
122.643	17222	122.854	13074	122.854	28718	122.854	30768
124.473	17216	124.683	13050	124.683	29242	124.683	31058
126.302	17750	126.512	13196	126.512	29464	126.512	31964
128.131	18534	128.341	13424	128.341	30404	128.341	34040
129.959	20276	130.172	14052	130.172	31936	130.172	37880
131.787	23046	132	14466	132	33602	132	43288
133.615	24590	133.827	14580	133.827	33148	133.827	43674
135.442	22254	135.655	14140	135.655	31572	135.655	39282
137.269	19840	137.482	14030	137.482	30624	137.482	36344
139.096	19296	139.308	14004	139.308	30342	139.308	35532
140.922	19276	141.134	14498	141.134	30612	141.134	36370
142.748	19568	142.96	15272	142.96	30328	142.96	38204
144.574	20190	144.786	15678	144.786	31108	144.786	40140
146.399	20644	146.611	16160	146.611	31274	146.611	41676
148.226	20974	148.436	16226	148.436	31284	148.436	41660
150.05	20992	150.26	15880	150.26	31216	150.26	41438
151.874	20740	152.084	15762	152.084	31006	152.084	40434
153.698	21004	153.908	15234	153.908	31324	153.908	39870
155.519	21094	155.731	15198	155.731	31572	155.731	40002
157.342	21948	157.554	15322	157.554	32430	157.554	41412
159.165	23056	159.377	15670	159.377	32908	159.377	43326
160.987	23970	161.199	15768	161.199	33286	161.199	44326
162.809	23998	163.021	15662	163.021	33008	163.021	43796
164.631	22748	164.843	15138	164.843	32528	164.843	41082
166.452	21214	166.664	14906	166.664	31484	166.664	38278
168.273	20108	168.485	13942	168.485	30834	168.485	36220
170.094	18846	170.305	13852	170.305	30900	170.305	34180
171.914	18798	172.126	13318	172.126	30162	172.126	33240
173.734	18248	173.943	13566	173.943	30026	173.943	32650
175.553	17894	175.763	13384	175.763	30166	175.763	32090
177.372	17720	177.582	13344	177.582	30052	177.582	31444
179.191	17550	179.401	13230	179.401	30044	179.401	31268
181.01	17642	181.219	13380	181.219	30150	181.219	30892
182.828	17470	183.037	13114	183.037	30114	183.037	31042
184.643	17452	184.855	13120	184.855	30006	184.855	30620
186.461	17472	186.672	13202	186.672	30612	186.672	30812
188.278	17198	188.489	12942	188.489	30262	188.489	30548
190.094	17516	190.303	13240	190.303	30382	190.303	30852
191.911	17572	192.12	13066	192.12	30546	192.12	30576
193.727	17666	193.936	13094	193.936	30494	193.936	30768
195.542	17812	195.751	13108	195.751	30668	195.751	30636
197.355	17488	197.566	13052	197.566	30616	197.566	30770
199.17	17550	199.381	12996	199.381	30578	199.381	30616
200.985	17488	201.194	13184	201.194	30734	201.194	30640
202.799	17478	203.008	13070	203.008	30852	203.008	30754
204.613	17484	204.821	13228	204.821	30724	204.821	30660
206.424	17372	206.635	13252	206.635	30706	206.635	30796
208.237	17584	208.448	12948	208.448	30670	208.448	30548
210.05	17520	210.259	13110	210.259	30552	210.259	30240
211.862	17542	212.071	13134	212.071	30836	212.071	30762
213.674	17386	213.883	13076	213.883	30972	213.883	30602
215.484	17740	215.695	13228	215.695	30904	215.695	31166
217.295	17666	217.506	13318	217.506	31144	217.506	30976
219.106	17646	219.315	13508	219.315	30998	219.315	31240
220.917	17784	221.125	13514	221.125	31428	221.125	31476
222.725	18116	222.936	13382	222.936	31230	222.936	31286
224.535	18108	224.745	13294	224.745	31122	224.745	31188
226.345	17980	226.553	13484	226.553	31066	226.553	31580
228.154	17934	228.362	13432	228.362	31426	228.362	31668
229.961	18222	230.171	13680	230.171	31436	230.171	32058
231.769	18364	231.977	13630	231.977	31936	231.977	32428
233.577	18432	233.785	13642	233.785	31740	233.785	32430
235.383	18592	235.593	13818	235.593	32182	235.593	32696
237.19	18636	237.401	13914	237.401	32124	237.401	32778
238.998	18602	239.206	13596	239.206	32012	239.206	32340
240.804	18328	241.012	13568	241.012	32028	241.012	32356
242.609	18030	242.819	13674	242.819	31970	242.819	31932
244.415	18214	244.623	13560	244.623	32038	244.623	31996
246.22	18120	246.428	13486	246.428	31806	246.428	32126
248.024	17952	248.233	13480	248.233	31776	248.233	31706
249.829	18506	250.036	13418	250.036	31858	250.036	31492
251.631	18334	251.841	13472	251.841	31982	251.841	31626

## Sheet: Figure 3b
Figure 3b
Inner		Middle		Outer		Straight
Wavenumber (nm)	Intensity	Wavenumber (nm)	Intensity	Wavenumber (nm)	Intensity	Wavenumber (nm)	Intensity
1001.07	3532	1001.07	12568	1001.07	7078	1001.1	3772
1002.73	3570	1002.73	12522	1002.73	7224	1002.75	3808
1004.38	3584	1004.38	12524	1004.38	7128	1004.41	3822
1006.03	3598	1006.03	12536	1006.03	7190	1006.06	3860
1007.69	3608	1007.69	12784	1007.69	7066	1007.72	3816
1009.34	3776	1009.34	12690	1009.34	7216	1009.37	3844
1011	3636	1011	12636	1011	7138	1011.02	3756
1012.65	3770	1012.65	12704	1012.65	7150	1012.67	3820
1014.3	3684	1014.3	12622	1014.3	7202	1014.33	3774
1015.95	3682	1015.95	12676	1015.95	7240	1015.98	3894
1017.6	3762	1017.6	12764	1017.6	7194	1017.63	3810
1019.26	3694	1019.26	12792	1019.26	7168	1019.28	3780
1020.91	3726	1020.91	12654	1020.91	7182	1020.93	3904
1022.56	3668	1022.56	12836	1022.56	7220	1022.58	3920
1024.21	3756	1024.21	12720	1024.21	7254	1024.24	3888
1025.86	3790	1025.86	12830	1025.86	7238	1025.89	3908
1027.51	3762	1027.51	12866	1027.51	7366	1027.53	3884
1029.16	3674	1029.16	12872	1029.16	7312	1029.19	3866
1030.8	3742	1030.8	13054	1030.8	7368	1030.83	3890
1032.45	3734	1032.45	12856	1032.45	7426	1032.48	3976
1034.1	3668	1034.1	13088	1034.1	7266	1034.13	3834
1035.75	3804	1035.75	12806	1035.75	7400	1035.78	3900
1037.4	3786	1037.4	12970	1037.4	7380	1037.43	3900
1039.05	3786	1039.05	13182	1039.05	7284	1039.07	3906
1040.69	3776	1040.69	13232	1040.69	7290	1040.72	3886
1042.34	3684	1042.34	13170	1042.34	7388	1042.37	3884
1043.99	3708	1043.99	13094	1043.99	7472	1044.02	3926
1045.63	3788	1045.63	13270	1045.63	7252	1045.66	3902
1047.28	3840	1047.28	13220	1047.28	7394	1047.31	3810
1048.93	3808	1048.93	13114	1048.93	7490	1048.95	3920
1050.57	3756	1050.57	13092	1050.57	7500	1050.6	4028
1052.21	3838	1052.21	13272	1052.21	7498	1052.24	3996
1053.86	3852	1053.86	13234	1053.86	7422	1053.89	3932
1055.5	3782	1055.5	13082	1055.5	7484	1055.54	3874
1057.15	3852	1057.15	13242	1057.15	7482	1057.18	3982
1058.79	3820	1058.79	13352	1058.79	7434	1058.82	4036
1060.44	3840	1060.44	13238	1060.44	7560	1060.47	3938
1062.08	3788	1062.08	13242	1062.08	7516	1062.11	3958
1063.72	3840	1063.72	13144	1063.72	7546	1063.75	4010
1065.36	3812	1065.36	13504	1065.36	7566	1065.39	3922
1067	3744	1067	13268	1067	7562	1067.04	3902
1068.65	3880	1068.65	13292	1068.65	7636	1068.68	3908
1070.29	3712	1070.29	13282	1070.29	7624	1070.32	3956
1071.93	3932	1071.93	13570	1071.93	7592	1071.96	3990
1073.57	3888	1073.57	13268	1073.57	7554	1073.6	3972
1075.21	3894	1075.21	13234	1075.21	7604	1075.24	3924
1076.85	3818	1076.85	13552	1076.85	7638	1076.88	3984
1078.49	3864	1078.49	13480	1078.49	7652	1078.52	3916
1080.13	3932	1080.13	13578	1080.13	7528	1080.16	3948
1081.77	3876	1081.77	13502	1081.77	7608	1081.8	4024
1083.41	3840	1083.41	13430	1083.41	7688	1083.44	4038
1085.05	3816	1085.05	13328	1085.05	7774	1085.08	4072
1086.69	3870	1086.69	13416	1086.69	7710	1086.72	3996
1088.32	3888	1088.32	13494	1088.32	7618	1088.36	4052
1089.96	3866	1089.96	13488	1089.96	7804	1089.99	4016
1091.6	3826	1091.6	13516	1091.6	7816	1091.63	3906
1093.23	3838	1093.23	13580	1093.23	7766	1093.27	3908
1094.87	3850	1094.87	13602	1094.87	7740	1094.91	4122
1096.51	3888	1096.51	13734	1096.51	7706	1096.54	4138
1098.14	3984	1098.14	13708	1098.14	7876	1098.18	4010
1099.78	3964	1099.78	13718	1099.78	7808	1099.81	4100
1101.41	3922	1101.41	13646	1101.41	7792	1101.45	4102
1103.05	3918	1103.05	14048	1103.05	7826	1103.08	4112
1104.68	3940	1104.68	13800	1104.68	7832	1104.72	3998
1106.32	3926	1106.32	13868	1106.32	7782	1106.35	3984
1107.95	3976	1107.95	13874	1107.95	7762	1107.99	4052
1109.59	3978	1109.59	13780	1109.59	7768	1109.62	4094
1111.22	3934	1111.22	13844	1111.22	7918	1111.26	3938
1112.85	4024	1112.85	13986	1112.85	7886	1112.89	4022
1114.49	3908	1114.49	13864	1114.49	7902	1114.52	3978
1116.12	4062	1116.12	14122	1116.12	7938	1116.15	4100
1117.75	3936	1117.75	13924	1117.75	7912	1117.79	4002
1119.38	4036	1119.38	14042	1119.38	7898	1119.42	4056
1121.02	4042	1121.02	14120	1121.02	7886	1121.05	4030
1122.65	3930	1122.65	13910	1122.65	7932	1122.68	4150
1124.28	4032	1124.28	14246	1124.28	8090	1124.31	4052
1125.91	3990	1125.91	14050	1125.91	8032	1125.94	4036
1127.54	4120	1127.54	14000	1127.54	8070	1127.57	3990
1129.17	3970	1129.17	14326	1129.17	8082	1129.2	4056
1130.8	4012	1130.8	14246	1130.8	8070	1130.83	4078
1132.43	4136	1132.43	14202	1132.43	8082	1132.46	4138
1134.06	4066	1134.06	14168	1134.06	8176	1134.09	4072
1135.69	4030	1135.69	14218	1135.69	8044	1135.72	4116
1137.31	4036	1137.31	14346	1137.31	8118	1137.35	4194
1138.94	4050	1138.94	14448	1138.94	8154	1138.98	4106
1140.57	4094	1140.57	14548	1140.57	8042	1140.61	4118
1142.2	4114	1142.2	14436	1142.2	8262	1142.23	4148
1143.82	4156	1143.82	14536	1143.82	8176	1143.86	4212
1145.45	4176	1145.45	14518	1145.45	8322	1145.49	4078
1147.08	4156	1147.08	14490	1147.08	8230	1147.12	4092
1148.7	4128	1148.7	14636	1148.7	8390	1148.74	4204
1150.33	4154	1150.33	14814	1150.33	8286	1150.37	4222
1151.96	4220	1151.96	14830	1151.96	8486	1151.99	4332
1153.58	4242	1153.58	14844	1153.58	8508	1153.62	4262
1155.21	4246	1155.21	15048	1155.21	8450	1155.24	4412
1156.83	4406	1156.83	15370	1156.83	8684	1156.87	4434
1158.46	4532	1158.46	15546	1158.46	8848	1158.49	4556
1160.08	4666	1160.08	15872	1160.08	9224	1160.12	4750
1161.7	4712	1161.7	16610	1161.7	9842	1161.74	5008
1163.33	4752	1163.33	17212	1163.33	10742	1163.36	5278
1164.95	4696	1164.95	17544	1164.95	11346	1164.99	5138
1166.57	4502	1166.57	17068	1166.57	10902	1166.61	4818
1168.19	4398	1168.19	16214	1168.19	9562	1168.23	4500
1169.82	4234	1169.82	15486	1169.82	9146	1169.85	4368
1171.44	4222	1171.44	14976	1171.44	8694	1171.48	4258
1173.06	4202	1173.06	15058	1173.06	8726	1173.1	4258
1174.68	4276	1174.68	15062	1174.68	8626	1174.72	4146
1176.3	4172	1176.3	14882	1176.3	8500	1176.34	4108
1177.92	4198	1177.92	15000	1177.92	8392	1177.96	4068
1179.54	4234	1179.54	15112	1179.54	8622	1179.58	4216
1181.16	4112	1181.16	15012	1181.16	8592	1181.2	4180
1182.78	4142	1182.78	15012	1182.78	8482	1182.82	4114
1184.4	4142	1184.4	14878	1184.4	8582	1184.44	4182
1186.02	4146	1186.02	14940	1186.02	8632	1186.06	4138
1187.64	4262	1187.64	15040	1187.64	8578	1187.68	4226
1189.26	4144	1189.26	14946	1189.26	8702	1189.3	4108
1190.88	4176	1190.88	15172	1190.88	8630	1190.92	4112
1192.49	4248	1192.49	15072	1192.49	8554	1192.53	4066
1194.11	4292	1194.11	15188	1194.11	8662	1194.15	4192
1195.73	4178	1195.73	15204	1195.73	8704	1195.77	4084
1197.34	4124	1197.34	15020	1197.34	8646	1197.39	4206
1198.96	4220	1198.96	15196	1198.96	8670	1199	4162
1200.58	4110	1200.58	15384	1200.58	8632	1200.62	4174
1202.19	4200	1202.19	15218	1202.19	8524	1202.23	4112
1203.81	4142	1203.81	15182	1203.81	8626	1203.85	4214
1205.42	4308	1205.42	15268	1205.42	8654	1205.46	4130
1207.04	4238	1207.04	15386	1207.04	8768	1207.08	4064
1208.65	4268	1208.65	15392	1208.65	8762	1208.7	4160
1210.27	4250	1210.27	15620	1210.27	8740	1210.31	4208
1211.88	4210	1211.88	15614	1211.88	8856	1211.92	4168
1213.5	4262	1213.5	15498	1213.5	8884	1213.54	4240
1215.11	4224	1215.11	15574	1215.11	8964	1215.15	4132
1216.72	4352	1216.72	15368	1216.72	8948	1216.76	4214
1218.33	4272	1218.33	15642	1218.33	8944	1218.38	4152
1219.95	4314	1219.95	15672	1219.95	8944	1219.99	4236
1221.56	4232	1221.56	15804	1221.56	8862	1221.6	4258
1223.17	4292	1223.17	15586	1223.17	8780	1223.21	4312
1224.78	4304	1224.78	15948	1224.78	8990	1224.83	4370
1226.39	4328	1226.39	16052	1226.39	9034	1226.44	4372
1228.01	4366	1228.01	16156	1228.01	9116	1228.05	4518
1229.62	4458	1229.62	16314	1229.62	9272	1229.66	4560
1231.22	4570	1231.22	16626	1231.22	9460	1231.27	4802
1232.84	4506	1232.84	16888	1232.84	9616	1232.88	4890
1234.45	4590	1234.45	17250	1234.45	10020	1234.49	5140
1236.05	4644	1236.05	17576	1236.05	10654	1236.1	5220
1237.66	4628	1237.66	17678	1237.66	11010	1237.71	5150
1239.27	4514	1239.27	17378	1239.27	10804	1239.32	4832
1240.88	4412	1240.88	16952	1240.88	10092	1240.93	4576
1242.49	4392	1242.49	16294	1242.49	9616	1242.53	4540
1244.1	4438	1244.1	16208	1244.1	9208	1244.14	4366
1245.7	4388	1245.7	16344	1245.7	9272	1245.75	4236
1247.31	4384	1247.31	15988	1247.31	9304	1247.36	4294
1248.92	4336	1248.92	15886	1248.92	9074	1248.96	4204
1250.52	4254	1250.52	15986	1250.52	9142	1250.57	4308
1252.13	4418	1252.13	16224	1252.13	9294	1252.18	4344
1253.74	4398	1253.74	16152	1253.74	9194	1253.78	4244
1255.34	4344	1255.34	16176	1255.34	9272	1255.39	4222
1256.95	4340	1256.95	16020	1256.95	9122	1256.99	4220
1258.55	4414	1258.55	16054	1258.55	9216	1258.6	4300
1260.16	4444	1260.16	16346	1260.16	9142	1260.2	4326
1261.76	4312	1261.76	16180	1261.76	9168	1261.81	4442
1263.37	4402	1263.37	16308	1263.37	9182	1263.41	4242
1264.97	4458	1264.97	16374	1264.97	9360	1265.02	4348
1266.57	4386	1266.57	16376	1266.57	9164	1266.62	4306
1268.18	4424	1268.18	16274	1268.18	9148	1268.22	4190
1269.78	4410	1269.78	16334	1269.78	9220	1269.82	4220
1271.38	4394	1271.38	16148	1271.38	9282	1271.43	4298
1272.98	4480	1272.98	16298	1272.98	9286	1273.03	4370
1274.59	4406	1274.59	16298	1274.59	9198	1274.63	4288
1276.19	4464	1276.19	16350	1276.19	9350	1276.23	4224
1277.79	4438	1277.79	16474	1277.79	9432	1277.84	4200
1279.39	4386	1279.39	16536	1279.39	9340	1279.44	4278
1280.99	4468	1280.99	16430	1280.99	9336	1281.04	4248
1282.59	4470	1282.59	16370	1282.59	9230	1282.64	4180
1284.19	4444	1284.19	16416	1284.19	9460	1284.24	4258
1285.79	4408	1285.79	16296	1285.79	9480	1285.84	4372
1287.39	4448	1287.39	16378	1287.39	9540	1287.44	4282
1288.99	4488	1288.99	16490	1288.99	9586	1289.04	4248
1290.59	4498	1290.59	16526	1290.59	9460	1290.64	4266
1292.19	4490	1292.19	16680	1292.19	9440	1292.23	4290
1293.78	4376	1293.78	16618	1293.78	9488	1293.83	4244
1295.38	4464	1295.38	16758	1295.38	9504	1295.43	4334
1296.98	4458	1296.98	16762	1296.98	9568	1297.03	4376
1298.58	4588	1298.58	16708	1298.58	9530	1298.63	4262

## Sheet: Figure 5a
Figure 5a
K-Path	Energy-level (eV)
0	-23.4976
0.01161	-23.4975
0.02322	-23.4975
0.03483	-23.4974
0.04645	-23.4973
0.05806	-23.4972
0.06967	-23.4971
0.08128	-23.4969
0.09289	-23.4967
0.1045	-23.4964
0.11612	-23.4962
0.12773	-23.4959
0.13934	-23.4956
0.15095	-23.4952
0.16256	-23.4949
0.17417	-23.4946
0.18578	-23.4942
0.1974	-23.4938
0.20901	-23.4935
0.22062	-23.4931
0.22062	-23.4931
0.25668	-23.4927
0.29275	-23.4917
0.32881	-23.4899
0.36487	-23.4875
0.40093	-23.4846
0.437	-23.4811
0.47306	-23.4771
0.50912	-23.4728
0.54519	-23.4683
0.58125	-23.4636
0.61731	-23.459
0.65338	-23.4544
0.68944	-23.4501
0.7255	-23.4462
0.76157	-23.4428
0.79763	-23.44
0.83369	-23.438
0.86975	-23.4367
0.90582	-23.4363
0.90582	-23.4363
0.91743	-23.4363
0.92904	-23.4363
0.94065	-23.4363
0.95226	-23.4363
0.96388	-23.4363
0.97549	-23.4363
0.9871	-23.4363
0.99871	-23.4363
1.01032	-23.4363
1.02193	-23.4363
1.03355	-23.4363
1.04516	-23.4363
1.05677	-23.4363
1.06838	-23.4363
1.07999	-23.4363
1.0916	-23.4363
1.10321	-23.4363
1.11483	-23.4363
1.12644	-23.4363
1.12644	-23.4363
1.1625	-23.4371
1.19856	-23.4387
1.23463	-23.4412
1.27069	-23.4443
1.30675	-23.4481
1.34282	-23.4523
1.37888	-23.457
1.41494	-23.4618
1.45101	-23.4668
1.48707	-23.4717
1.52313	-23.4764
1.55919	-23.4809
1.59526	-23.4851
1.63132	-23.4887
1.66738	-23.4918
1.70345	-23.4943
1.73951	-23.4961
1.77557	-23.4972
1.81164	-23.4976
1.81164	-23.4976
1.85498	-23.497
1.89833	-23.4955
1.94167	-23.4929
1.98502	-23.4893
2.02836	-23.4848
2.07171	-23.4795
2.11505	-23.4735
2.1584	-23.4668
2.20175	-23.4597
2.24509	-23.4522
2.28844	-23.4446
2.33178	-23.437
2.37513	-23.4296
2.41847	-23.4226
2.46182	-23.4162
2.50516	-23.4108
2.54851	-23.4065
2.59186	-23.4036
2.6352	-23.4024
2.6352	-23.4024
2.64681	-23.4024
2.65842	-23.4024
2.67004	-23.4024
2.68165	-23.4024
2.69326	-23.4024
2.70487	-23.4024
2.71648	-23.4024
2.72809	-23.4024
2.73971	-23.4024
2.75132	-23.4024
2.76293	-23.4024
2.77454	-23.4024
2.78615	-23.4024
2.79776	-23.4024
2.80937	-23.4024
2.82099	-23.4024
2.8326	-23.4024
2.84421	-23.4024
2.85582	-23.4024
2.85582	-23.4024
2.89917	-23.4032
2.94251	-23.4057
2.98586	-23.4096
3.0292	-23.4147
3.07255	-23.4207
3.11589	-23.4274
3.15924	-23.4345
3.20259	-23.4418
3.24593	-23.4492
3.28928	-23.4564
3.33262	-23.4633
3.37597	-23.4697
3.41931	-23.4755
3.46266	-23.4807
3.506	-23.4851
3.54935	-23.4885
3.5927	-23.4911
3.63604	-23.4926
3.67939	-23.4931
3.67939	-23.4931
3.71636	-23.4927
3.75334	-23.4915
3.79031	-23.4896
3.82728	-23.487
3.86426	-23.4838
3.90123	-23.4799
3.93821	-23.4756
3.97518	-23.4709
4.01216	-23.466
4.04913	-23.4609
4.08611	-23.4558
4.12308	-23.4509
4.16005	-23.4462
4.19703	-23.442
4.234	-23.4383
4.27098	-23.4352
4.30795	-23.433
4.34493	-23.4316
4.3819	-23.4311
4.3819	-23.4311
4.39351	-23.4315
4.40512	-23.4318
4.41674	-23.4321
4.42835	-23.4324
4.43996	-23.4327
4.45157	-23.433
4.46318	-23.4333
4.47479	-23.4335
4.48641	-23.4338
4.49802	-23.434
4.50963	-23.4342
4.52124	-23.4344
4.53285	-23.4345
4.54446	-23.4347
4.55607	-23.4348
4.56769	-23.4348
4.5793	-23.4349
4.59091	-23.4349
4.60252	-23.4349
4.60252	-23.4349
4.6395	-23.4354
4.67647	-23.4368
4.71344	-23.4391
4.75042	-23.4422
4.78739	-23.4459
4.82437	-23.4502
4.86134	-23.4549
4.89832	-23.4599
4.93529	-23.4651
4.97227	-23.4702
5.00924	-23.4752
5.04621	-23.4799
5.08319	-23.4843
5.12016	-23.4881
5.15714	-23.4914
5.19411	-23.4941
5.23109	-23.496
5.26806	-23.4972
5.30504	-23.4976
#	Band-Index
5.30504	-23.4884
5.26806	-23.488
5.23109	-23.4868
5.19411	-23.4849
5.15714	-23.4823
5.12016	-23.4791
5.08319	-23.4753
5.04621	-23.4711
5.00924	-23.4664
4.97227	-23.4615
4.93529	-23.4566
4.89832	-23.4515
4.86134	-23.4466
4.82437	-23.442
4.78739	-23.4378
4.75042	-23.4341
4.71344	-23.4311
4.67647	-23.4288
4.6395	-23.4275
4.60252	-23.427
4.60252	-23.427
4.59091	-23.427
4.5793	-23.4271
4.56769	-23.4271
4.55607	-23.4272
4.54446	-23.4274
4.53285	-23.4275
4.52124	-23.4277
4.50963	-23.4279
4.49802	-23.4281
4.48641	-23.4284
4.47479	-23.4286
4.46318	-23.4289
4.45157	-23.4292
4.43996	-23.4295
4.42835	-23.4298
4.41674	-23.4301
4.40512	-23.4305
4.39351	-23.4308
4.3819	-23.4311
4.3819	-23.4311
4.34493	-23.4316
4.30795	-23.433
4.27098	-23.4352
4.234	-23.4383
4.19703	-23.4419
4.16005	-23.4462
4.12308	-23.4509
4.08611	-23.4558
4.04913	-23.4609
4.01216	-23.466
3.97518	-23.4709
3.93821	-23.4756
3.90123	-23.4799
3.86426	-23.4838
3.82728	-23.487
3.79031	-23.4896
3.75334	-23.4915
3.71636	-23.4927
3.67939	-23.4931
3.67939	-23.4931
3.63604	-23.4926
3.5927	-23.4911
3.54935	-23.4885
3.506	-23.485
3.46266	-23.4807
3.41931	-23.4755
3.37597	-23.4697
3.33262	-23.4633
3.28928	-23.4564
3.24593	-23.4492
3.20259	-23.4418
3.15924	-23.4345
3.11589	-23.4274
3.07255	-23.4207
3.0292	-23.4147
2.98586	-23.4096
2.94251	-23.4057
2.89917	-23.4032
2.85582	-23.4024
2.85582	-23.4024
2.84421	-23.4024
2.8326	-23.4024
2.82099	-23.4024
2.80937	-23.4024
2.79776	-23.4024
2.78615	-23.4024
2.77454	-23.4024
2.76293	-23.4024
2.75132	-23.4024
2.73971	-23.4024
2.72809	-23.4024
2.71648	-23.4024
2.70487	-23.4024
2.69326	-23.4024
2.68165	-23.4024
2.67004	-23.4024
2.65842	-23.4024
2.64681	-23.4024
2.6352	-23.4024
2.6352	-23.4024
2.59186	-23.4029
2.54851	-23.4049
2.50516	-23.4085
2.46182	-23.4132
2.41847	-23.4188
2.37513	-23.4251
2.33178	-23.4319
2.28844	-23.4389
2.24509	-23.4459
2.20175	-23.4529
2.1584	-23.4595
2.11505	-23.4657
2.07171	-23.4714
2.02836	-23.4764
1.98502	-23.4806
1.94167	-23.4839
1.89833	-23.4864
1.85498	-23.4878
1.81164	-23.4884
1.81164	-23.4884
1.77557	-23.488
1.73951	-23.487
1.70345	-23.4853
1.66738	-23.4831
1.63132	-23.4802
1.59526	-23.4769
1.55919	-23.4731
1.52313	-23.4691
1.48707	-23.4648
1.45101	-23.4604
1.41494	-23.456
1.37888	-23.4518
1.34282	-23.4479
1.30675	-23.4443
1.27069	-23.4413
1.23463	-23.4388
1.19856	-23.4372
1.1625	-23.4363
1.12644	-23.4363
1.12644	-23.4363
1.11483	-23.4363
1.10321	-23.4363
1.0916	-23.4363
1.07999	-23.4363
1.06838	-23.4363
1.05677	-23.4363
1.04516	-23.4363
1.03355	-23.4363
1.02193	-23.4363
1.01032	-23.4363
0.99871	-23.4363
0.9871	-23.4363
0.97549	-23.4363
0.96388	-23.4363
0.95226	-23.4363
0.94065	-23.4363
0.92904	-23.4363
0.91743	-23.4363
0.90582	-23.4363
0.90582	-23.4363
0.86975	-23.4367
0.83369	-23.438
0.79763	-23.44
0.76157	-23.4428
0.7255	-23.4462
0.68944	-23.4501
0.65338	-23.4544
0.61731	-23.459
0.58125	-23.4636
0.54519	-23.4683
0.50912	-23.4728
0.47306	-23.4771
0.437	-23.4811
0.40093	-23.4846
0.36487	-23.4875
0.32881	-23.4899
0.29275	-23.4917
0.25668	-23.4927
0.22062	-23.4931
0.22062	-23.4931
0.20901	-23.4927
0.1974	-23.4923
0.18578	-23.492
0.17417	-23.4916
0.16256	-23.4912
0.15095	-23.4909
0.13934	-23.4905
0.12773	-23.4902
0.11612	-23.4899
0.1045	-23.4896
0.09289	-23.4894
0.08128	-23.4891
0.06967	-23.4889
0.05806	-23.4888
0.04645	-23.4886
0.03483	-23.4885
0.02322	-23.4884
0.01161	-23.4884
0	-23.4884
#	Band-Index
0	-23.3137
0.01161	-23.3137
0.02322	-23.3137
0.03483	-23.3136
0.04645	-23.3134
0.05806	-23.3133
0.06967	-23.3131
0.08128	-23.3129
0.09289	-23.3127
0.1045	-23.3124
0.11612	-23.3121
0.12773	-23.3117
0.13934	-23.3114
0.15095	-23.3111
0.16256	-23.3107
0.17417	-23.3103
0.18578	-23.3099
0.1974	-23.3095
0.20901	-23.3091
0.22062	-23.3087
0.22062	-23.3087
0.25668	-23.3086
0.29275	-23.3084
0.32881	-23.3082
0.36487	-23.3078
0.40093	-23.3073
0.437	-23.3069
0.47306	-23.3064
0.50912	-23.3059
0.54519	-23.3054
0.58125	-23.305
0.61731	-23.3046
0.65338	-23.3044
0.68944	-23.3042
0.7255	-23.3041
0.76157	-23.304
0.79763	-23.304
0.83369	-23.304
0.86975	-23.304
0.90582	-23.304
0.90582	-23.304
0.91743	-23.304
0.92904	-23.304
0.94065	-23.304
0.95226	-23.304
0.96388	-23.304
0.97549	-23.304
0.9871	-23.304
0.99871	-23.304
1.01032	-23.304
1.02193	-23.304
1.03355	-23.304
1.04516	-23.304
1.05677	-23.304
1.06838	-23.304
1.07999	-23.304
1.0916	-23.304
1.10321	-23.304
1.11483	-23.304
1.12644	-23.304
1.12644	-23.304
1.1625	-23.3044
1.19856	-23.3048
1.23463	-23.3052
1.27069	-23.3056
1.30675	-23.306
1.34282	-23.3065
1.37888	-23.3071
1.41494	-23.3077
1.45101	-23.3084
1.48707	-23.3091
1.52313	-23.3099
1.55919	-23.3106
1.59526	-23.3113
1.63132	-23.312
1.66738	-23.3126
1.70345	-23.3131
1.73951	-23.3134
1.77557	-23.3137
1.81164	-23.3137
1.81164	-23.3137
1.85498	-23.3137
1.89833	-23.3136
1.94167	-23.3134
1.98502	-23.3133
2.02836	-23.3131
2.07171	-23.3129
2.11505	-23.3129
2.1584	-23.3129
2.20175	-23.313
2.24509	-23.3134
2.28844	-23.314
2.33178	-23.3148
2.37513	-23.3158
2.41847	-23.317
2.46182	-23.3181
2.50516	-23.3192
2.54851	-23.32
2.59186	-23.3205
2.6352	-23.3204
2.6352	-23.3204
2.64681	-23.3204
2.65842	-23.3204
2.67004	-23.3204
2.68165	-23.3204
2.69326	-23.3204
2.70487	-23.3204
2.71648	-23.3204
2.72809	-23.3204
2.73971	-23.3204
2.75132	-23.3204
2.76293	-23.3204
2.77454	-23.3204
2.78615	-23.3204
2.79776	-23.3204
2.80937	-23.3204
2.82099	-23.3204
2.8326	-23.3204
2.84421	-23.3204
2.85582	-23.3204
2.85582	-23.3204
2.89917	-23.3202
2.94251	-23.3193
2.98586	-23.3181
3.0292	-23.3165
3.07255	-23.315
3.11589	-23.3135
3.15924	-23.3121
3.20259	-23.311
3.24593	-23.3101
3.28928	-23.3094
3.33262	-23.3089
3.37597	-23.3086
3.41931	-23.3085
3.46266	-23.3085
3.506	-23.3085
3.54935	-23.3086
3.5927	-23.3086
3.63604	-23.3087
3.67939	-23.3087
3.67939	-23.3087
3.71636	-23.3086
3.75334	-23.3083
3.79031	-23.3079
3.82728	-23.3073
3.86426	-23.3067
3.90123	-23.3059
3.93821	-23.3051
3.97518	-23.3042
4.01216	-23.3035
4.04913	-23.3027
4.08611	-23.302
4.12308	-23.3013
4.16005	-23.3008
4.19703	-23.3004
4.234	-23.3001
4.27098	-23.2999
4.30795	-23.2998
4.34493	-23.2997
4.3819	-23.2997
4.3819	-23.2997
4.39351	-23.3
4.40512	-23.3004
4.41674	-23.3007
4.42835	-23.301
4.43996	-23.3013
4.45157	-23.3017
4.46318	-23.302
4.47479	-23.3023
4.48641	-23.3025
4.49802	-23.3028
4.50963	-23.303
4.52124	-23.3032
4.53285	-23.3034
4.54446	-23.3036
4.55607	-23.3037
4.56769	-23.3038
4.5793	-23.3039
4.59091	-23.304
4.60252	-23.304
4.60252	-23.304
4.6395	-23.304
4.67647	-23.3041
4.71344	-23.3042
4.75042	-23.3045
4.78739	-23.3049
4.82437	-23.3054
4.86134	-23.3059
4.89832	-23.3066
4.93529	-23.3074
4.97227	-23.3082
5.00924	-23.3091
5.04621	-23.31
5.08319	-23.3108
5.12016	-23.3117
5.15714	-23.3124
5.19411	-23.313
5.23109	-23.3134
5.26806	-23.3136
5.30504	-23.3137
#	Band-Index
5.30504	-23.3037
5.26806	-23.3037
5.23109	-23.3034
5.19411	-23.303
5.15714	-23.3025
5.12016	-23.3019
5.08319	-23.3012
5.04621	-23.3005
5.00924	-23.2997
4.97227	-23.2989
4.93529	-23.2982
4.89832	-23.2976
4.86134	-23.297
4.82437	-23.2966
4.78739	-23.2962
4.75042	-23.296
4.71344	-23.2958
4.67647	-23.2957
4.6395	-23.2956
4.60252	-23.2956
4.60252	-23.2956
4.59091	-23.2956
4.5793	-23.2957
4.56769	-23.2957
4.55607	-23.2958
4.54446	-23.296
4.53285	-23.2961
4.52124	-23.2963
4.50963	-23.2965
4.49802	-23.2967
4.48641	-23.2969
4.47479	-23.2972
4.46318	-23.2974
4.45157	-23.2977
4.43996	-23.298
4.42835	-23.2983
4.41674	-23.2986
4.40512	-23.299
4.39351	-23.2993
4.3819	-23.2996
4.3819	-23.2996
4.34493	-23.2997
4.30795	-23.2998
4.27098	-23.2999
4.234	-23.3001
4.19703	-23.3004
4.16005	-23.3008
4.12308	-23.3013
4.08611	-23.302
4.04913	-23.3027
4.01216	-23.3035
3.97518	-23.3042
3.93821	-23.3051
3.90123	-23.3059
3.86426	-23.3067
3.82728	-23.3073
3.79031	-23.3079
3.75334	-23.3083
3.71636	-23.3086
3.67939	-23.3087
3.67939	-23.3087
3.63604	-23.3086
3.5927	-23.3086
3.54935	-23.3086
3.506	-23.3085
3.46266	-23.3085
3.41931	-23.3085
3.37597	-23.3086
3.33262	-23.3089
3.28928	-23.3094
3.24593	-23.3101
3.20259	-23.311
3.15924	-23.3121
3.11589	-23.3135
3.07255	-23.315
3.0292	-23.3165
2.98586	-23.3181
2.94251	-23.3193
2.89917	-23.3202
2.85582	-23.3204
2.85582	-23.3204
2.84421	-23.3204
2.8326	-23.3204
2.82099	-23.3204
2.80937	-23.3204
2.79776	-23.3204
2.78615	-23.3204
2.77454	-23.3204
2.76293	-23.3204
2.75132	-23.3204
2.73971	-23.3204
2.72809	-23.3204
2.71648	-23.3204
2.70487	-23.3204
2.69326	-23.3204
2.68165	-23.3204
2.67004	-23.3204
2.65842	-23.3204
2.64681	-23.3204
2.6352	-23.3204
2.6352	-23.3204
2.59186	-23.3197
2.54851	-23.3185
2.50516	-23.3169
2.46182	-23.315
2.41847	-23.3131
2.37513	-23.3112
2.33178	-23.3095
2.28844	-23.308
2.24509	-23.3068
2.20175	-23.3058
2.1584	-23.3051
2.11505	-23.3046
2.07171	-23.3042
2.02836	-23.304
1.98502	-23.3039
1.94167	-23.3038
1.89833	-23.3038
1.85498	-23.3037
1.81164	-23.3037
1.81164	-23.3037
1.77557	-23.3037
1.73951	-23.3036
1.70345	-23.3034
1.66738	-23.3031
1.63132	-23.3029
1.59526	-23.3026
1.55919	-23.3023
1.52313	-23.302
1.48707	-23.3018
1.45101	-23.3017
1.41494	-23.3016
1.37888	-23.3017
1.34282	-23.3018
1.30675	-23.3021
1.27069	-23.3024
1.23463	-23.3028
1.19856	-23.3032
1.1625	-23.3036
1.12644	-23.304
1.12644	-23.304
1.11483	-23.304
1.10321	-23.304
1.0916	-23.304
1.07999	-23.304
1.06838	-23.304
1.05677	-23.304
1.04516	-23.304
1.03355	-23.304
1.02193	-23.304
1.01032	-23.304
0.99871	-23.304
0.9871	-23.304
0.97549	-23.304
0.96388	-23.304
0.95226	-23.304
0.94065	-23.304
0.92904	-23.304
0.91743	-23.304
0.90582	-23.304
0.90582	-23.304
0.86975	-23.304
0.83369	-23.304
0.79763	-23.304
0.76157	-23.304
0.7255	-23.3041
0.68944	-23.3042
0.65338	-23.3044
0.61731	-23.3046
0.58125	-23.305
0.54519	-23.3054
0.50912	-23.3059
0.47306	-23.3063
0.437	-23.3069
0.40093	-23.3073
0.36487	-23.3078
0.32881	-23.3082
0.29275	-23.3084
0.25668	-23.3086
0.22062	-23.3087
0.22062	-23.3087
0.20901	-23.3083
0.1974	-23.3079
0.18578	-23.3075
0.17417	-23.3071
0.16256	-23.3067
0.15095	-23.3063
0.13934	-23.306
0.12773	-23.3056
0.11612	-23.3053
0.1045	-23.3051
0.09289	-23.3048
0.08128	-23.3045
0.06967	-23.3043
0.05806	-23.3042
0.04645	-23.304
0.03483	-23.3039
0.02322	-23.3038
0.01161	-23.3038
0	-23.3037
#	Band-Index
0	-17.9793
0.01161	-17.9793
0.02322	-17.9793
0.03483	-17.9793
0.04645	-17.9792
0.05806	-17.9792
0.06967	-17.9792
0.08128	-17.9792
0.09289	-17.9791
0.1045	-17.9791
0.11612	-17.979
0.12773	-17.979
0.13934	-17.9789
0.15095	-17.9789
0.16256	-17.9788
0.17417	-17.9787
0.18578	-17.9787
0.1974	-17.9786
0.20901	-17.9785
0.22062	-17.9785
0.22062	-17.9785
0.25668	-17.9796
0.29275	-17.9829
0.32881	-17.9883
0.36487	-17.9957
0.40093	-18.0046
0.437	-18.015
0.47306	-18.0264
0.50912	-18.0386
0.54519	-18.0512
0.58125	-18.0639
0.61731	-18.0764
0.65338	-18.0883
0.68944	-18.0992
0.7255	-18.109
0.76157	-18.1174
0.79763	-18.1242
0.83369	-18.1291
0.86975	-18.1322
0.90582	-18.1332
0.90582	-18.1332
0.91743	-18.1332
0.92904	-18.1332
0.94065	-18.1332
0.95226	-18.1332
0.96388	-18.1332
0.97549	-18.1332
0.9871	-18.1332
0.99871	-18.1332
1.01032	-18.1332
1.02193	-18.1332
1.03355	-18.1332
1.04516	-18.1332
1.05677	-18.1332
1.06838	-18.1332
1.07999	-18.1332
1.0916	-18.1332
1.10321	-18.1332
1.11483	-18.1332
1.12644	-18.1332
1.12644	-18.1332
1.1625	-18.1322
1.19856	-18.1293
1.23463	-18.1244
1.27069	-18.1177
1.30675	-18.1094
1.34282	-18.0997
1.37888	-18.0888
1.41494	-18.077
1.45101	-18.0646
1.48707	-18.052
1.52313	-18.0394
1.55919	-18.0272
1.59526	-18.0158
1.63132	-18.0055
1.66738	-17.9965
1.70345	-17.9892
1.73951	-17.9838
1.77557	-17.9804
1.81164	-17.9793
1.81164	-17.9793
1.85498	-17.9805
1.89833	-17.9842
1.94167	-17.9899
1.98502	-17.9973
2.02836	-18.006
2.07171	-18.0157
2.11505	-18.026
2.1584	-18.0367
2.20175	-18.0475
2.24509	-18.0581
2.28844	-18.0682
2.33178	-18.0778
2.37513	-18.0864
2.41847	-18.0941
2.46182	-18.1006
2.50516	-18.1057
2.54851	-18.1095
2.59186	-18.1117
2.6352	-18.1124
2.6352	-18.1124
2.64681	-18.1124
2.65842	-18.1124
2.67004	-18.1124
2.68165	-18.1124
2.69326	-18.1124
2.70487	-18.1124
2.71648	-18.1124
2.72809	-18.1124
2.73971	-18.1124
2.75132	-18.1124
2.76293	-18.1124
2.77454	-18.1124
2.78615	-18.1124
2.79776	-18.1124
2.80937	-18.1124
2.82099	-18.1124
2.8326	-18.1124
2.84421	-18.1124
2.85582	-18.1124
2.85582	-18.1124
2.89917	-18.1117
2.94251	-18.1094
2.98586	-18.1056
3.0292	-18.1004
3.07255	-18.0938
3.11589	-18.0861
3.15924	-18.0774
3.20259	-18.0678
3.24593	-18.0576
3.28928	-18.0469
3.33262	-18.0361
3.37597	-18.0254
3.41931	-18.015
3.46266	-18.0053
3.506	-17.9965
3.54935	-17.9891
3.5927	-17.9833
3.63604	-17.9797
3.67939	-17.9785
3.67939	-17.9785
3.71636	-17.9796
3.75334	-17.983
3.79031	-17.9886
3.82728	-17.9962
3.86426	-18.0055
3.90123	-18.0162
3.93821	-18.028
3.97518	-18.0407
4.01216	-18.0538
4.04913	-18.067
4.08611	-18.08
4.12308	-18.0924
4.16005	-18.1039
4.19703	-18.1141
4.234	-18.1229
4.27098	-18.13
4.30795	-18.1352
4.34493	-18.1384
4.3819	-18.1395
4.3819	-18.1395
4.39351	-18.1398
4.40512	-18.1402
4.41674	-18.1405
4.42835	-18.1408
4.43996	-18.1412
4.45157	-18.1415
4.46318	-18.1417
4.47479	-18.142
4.48641	-18.1423
4.49802	-18.1425
4.50963	-18.1427
4.52124	-18.1429
4.53285	-18.1431
4.54446	-18.1433
4.55607	-18.1434
4.56769	-18.1435
4.5793	-18.1436
4.59091	-18.1436
4.60252	-18.1436
4.60252	-18.1436
4.6395	-18.1425
4.67647	-18.1393
4.71344	-18.1339
4.75042	-18.1266
4.78739	-18.1176
4.82437	-18.107
4.86134	-18.0952
4.89832	-18.0824
4.93529	-18.069
4.97227	-18.0554
5.00924	-18.0418
5.04621	-18.0287
5.08319	-18.0165
5.12016	-18.0054
5.15714	-17.9964
5.19411	-17.9891
5.23109	-17.9837
5.26806	-17.9804
5.30504	-17.9793
#	Band-Index
5.30504	-17.9776
5.26806	-17.9788
5.23109	-17.9824
5.19411	-17.9881
5.15714	-17.9959
5.12016	-18.0054
5.08319	-18.0158
5.04621	-18.0273
5.00924	-18.0396
4.97227	-18.0522
4.93529	-18.065
4.89832	-18.0776
4.86134	-18.0896
4.82437	-18.1007
4.78739	-18.1106
4.75042	-18.1191
4.71344	-18.1259
4.67647	-18.1309
4.6395	-18.134
4.60252	-18.135
4.60252	-18.135
4.59091	-18.135
4.5793	-18.1351
4.56769	-18.1352
4.55607	-18.1353
4.54446	-18.1354
4.53285	-18.1356
4.52124	-18.1358
4.50963	-18.136
4.49802	-18.1362
4.48641	-18.1365
4.47479	-18.1368
4.46318	-18.1371
4.45157	-18.1374
4.43996	-18.1377
4.42835	-18.1381
4.41674	-18.1384
4.40512	-18.1388
4.39351	-18.1391
4.3819	-18.1395
4.3819	-18.1395
4.34493	-18.1384
4.30795	-18.1352
4.27098	-18.13
4.234	-18.1229
4.19703	-18.1141
4.16005	-18.1039
4.12308	-18.0924
4.08611	-18.08
4.04913	-18.067
4.01216	-18.0538
3.97518	-18.0407
3.93821	-18.028
3.90123	-18.0162
3.86426	-18.0055
3.82728	-17.9962
3.79031	-17.9886
3.75334	-17.983
3.71636	-17.9796
3.67939	-17.9785
3.67939	-17.9785
3.63604	-17.9797
3.5927	-17.9833
3.54935	-17.9891
3.506	-17.9965
3.46266	-18.0053
3.41931	-18.015
3.37597	-18.0254
3.33262	-18.0361
3.28928	-18.0469
3.24593	-18.0575
3.20259	-18.0678
3.15924	-18.0773
3.11589	-18.0861
3.07255	-18.0938
3.0292	-18.1004
2.98586	-18.1056
2.94251	-18.1094
2.89917	-18.1117
2.85582	-18.1124
2.85582	-18.1124
2.84421	-18.1124
2.8326	-18.1124
2.82099	-18.1124
2.80937	-18.1124
2.79776	-18.1124
2.78615	-18.1124
2.77454	-18.1124
2.76293	-18.1124
2.75132	-18.1124
2.73971	-18.1124
2.72809	-18.1124
2.71648	-18.1124
2.70487	-18.1124
2.69326	-18.1124
2.68165	-18.1124
2.67004	-18.1124
2.65842	-18.1124
2.64681	-18.1124
2.6352	-18.1124
2.6352	-18.1124
2.59186	-18.1116
2.54851	-18.1092
2.50516	-18.1054
2.46182	-18.1001
2.41847	-18.0935
2.37513	-18.0857
2.33178	-18.0769
2.28844	-18.0673
2.24509	-18.0571
2.20175	-18.0464
2.1584	-18.0355
2.11505	-18.0247
2.07171	-18.0143
2.02836	-18.0045
1.98502	-17.9957
1.94167	-17.9883
1.89833	-17.9825
1.85498	-17.9789
1.81164	-17.9776
1.81164	-17.9776
1.77557	-17.9787
1.73951	-17.982
1.70345	-17.9874
1.66738	-17.9948
1.63132	-18.0038
1.59526	-18.0141
1.55919	-18.0256
1.52313	-18.0378
1.48707	-18.0505
1.45101	-18.0633
1.41494	-18.0758
1.37888	-18.0878
1.34282	-18.0988
1.30675	-18.1087
1.27069	-18.1171
1.23463	-18.124
1.19856	-18.129
1.1625	-18.1321
1.12644	-18.1332
1.12644	-18.1332
1.11483	-18.1332
1.10321	-18.1332
1.0916	-18.1332
1.07999	-18.1332
1.06838	-18.1332
1.05677	-18.1332
1.04516	-18.1332
1.03355	-18.1332
1.02193	-18.1332
1.01032	-18.1332
0.99871	-18.1332
0.9871	-18.1332
0.97549	-18.1332
0.96388	-18.1332
0.95226	-18.1332
0.94065	-18.1332
0.92904	-18.1332
0.91743	-18.1332
0.90582	-18.1332
0.90582	-18.1332
0.86975	-18.1322
0.83369	-18.1291
0.79763	-18.1242
0.76157	-18.1174
0.7255	-18.109
0.68944	-18.0992
0.65338	-18.0883
0.61731	-18.0764
0.58125	-18.0639
0.54519	-18.0512
0.50912	-18.0386
0.47306	-18.0264
0.437	-18.015
0.40093	-18.0046
0.36487	-17.9956
0.32881	-17.9883
0.29275	-17.9829
0.25668	-17.9796
0.22062	-17.9785
0.22062	-17.9785
0.20901	-17.9784
0.1974	-17.9783
0.18578	-17.9782
0.17417	-17.9782
0.16256	-17.9781
0.15095	-17.978
0.13934	-17.978
0.12773	-17.9779
0.11612	-17.9779
0.1045	-17.9778
0.09289	-17.9778
0.08128	-17.9778
0.06967	-17.9777
0.05806	-17.9777
0.04645	-17.9776
0.03483	-17.9776
0.02322	-17.9776
0.01161	-17.9776
0	-17.9776
#	Band-Index
0	-17.9166
0.01161	-17.9166
0.02322	-17.9166
0.03483	-17.9166
0.04645	-17.9166
0.05806	-17.9166
0.06967	-17.9165
0.08128	-17.9165
0.09289	-17.9164
0.1045	-17.9164
0.11612	-17.9163
0.12773	-17.9163
0.13934	-17.9162
0.15095	-17.9162
0.16256	-17.9161
0.17417	-17.916
0.18578	-17.916
0.1974	-17.9159
0.20901	-17.9158
0.22062	-17.9158
0.22062	-17.9158
0.25668	-17.9164
0.29275	-17.9181
0.32881	-17.9209
0.36487	-17.9248
0.40093	-17.9297
0.437	-17.9354
0.47306	-17.9419
0.50912	-17.949
0.54519	-17.9564
0.58125	-17.9639
0.61731	-17.9715
0.65338	-17.9787
0.68944	-17.9854
0.7255	-17.9915
0.76157	-17.9967
0.79763	-18.0009
0.83369	-18.004
0.86975	-18.0059
0.90582	-18.0066
0.90582	-18.0066
0.91743	-18.0066
0.92904	-18.0066
0.94065	-18.0066
0.95226	-18.0066
0.96388	-18.0066
0.97549	-18.0066
0.9871	-18.0066
0.99871	-18.0066
1.01032	-18.0066
1.02193	-18.0066
1.03355	-18.0066
1.04516	-18.0066
1.05677	-18.0066
1.06838	-18.0065
1.07999	-18.0066
1.0916	-18.0066
1.10321	-18.0066
1.11483	-18.0066
1.12644	-18.0066
1.12644	-18.0066
1.1625	-18.0059
1.19856	-18.004
1.23463	-18.0009
1.27069	-17.9967
1.30675	-17.9915
1.34282	-17.9854
1.37888	-17.9787
1.41494	-17.9715
1.45101	-17.9641
1.48707	-17.9566
1.52313	-17.9492
1.55919	-17.9423
1.59526	-17.9359
1.63132	-17.9302
1.66738	-17.9254
1.70345	-17.9216
1.73951	-17.9188
1.77557	-17.9172
1.81164	-17.9166
1.81164	-17.9166
1.85498	-17.9165
1.89833	-17.9163
1.94167	-17.9163
1.98502	-17.9165
2.02836	-17.9172
2.07171	-17.9184
2.11505	-17.9203
2.1584	-17.9226
2.20175	-17.9253
2.24509	-17.9284
2.28844	-17.9316
2.33178	-17.9349
2.37513	-17.9381
2.41847	-17.941
2.46182	-17.9435
2.50516	-17.9456
2.54851	-17.9471
2.59186	-17.948
2.6352	-17.9483
2.6352	-17.9483
2.64681	-17.9483
2.65842	-17.9483
2.67004	-17.9483
2.68165	-17.9483
2.69326	-17.9483
2.70487	-17.9483
2.71648	-17.9483
2.72809	-17.9483
2.73971	-17.9483
2.75132	-17.9483
2.76293	-17.9483
2.77454	-17.9483
2.78615	-17.9483
2.79776	-17.9483
2.80937	-17.9483
2.82099	-17.9483
2.8326	-17.9483
2.84421	-17.9483
2.85582	-17.9483
2.85582	-17.9483
2.89917	-17.948
2.94251	-17.947
2.98586	-17.9454
3.0292	-17.9432
3.07255	-17.9406
3.11589	-17.9376
3.15924	-17.9344
3.20259	-17.9311
3.24593	-17.9278
3.28928	-17.9247
3.33262	-17.9219
3.37597	-17.9195
3.41931	-17.9177
3.46266	-17.9164
3.506	-17.9157
3.54935	-17.9154
3.5927	-17.9155
3.63604	-17.9157
3.67939	-17.9158
3.67939	-17.9158
3.71636	-17.9164
3.75334	-17.9181
3.79031	-17.921
3.82728	-17.925
3.86426	-17.9299
3.90123	-17.9358
3.93821	-17.9424
3.97518	-17.9496
4.01216	-17.9571
4.04913	-17.9648
4.08611	-17.9725
4.12308	-17.9798
4.16005	-17.9867
4.19703	-17.9929
4.234	-17.9982
4.27098	-18.0025
4.30795	-18.0056
4.34493	-18.0075
4.3819	-18.0082
4.3819	-18.0082
4.39351	-18.0085
4.40512	-18.0088
4.41674	-18.0092
4.42835	-18.0095
4.43996	-18.0098
4.45157	-18.0101
4.46318	-18.0104
4.47479	-18.0107
4.48641	-18.011
4.49802	-18.0113
4.50963	-18.0115
4.52124	-18.0117
4.53285	-18.0119
4.54446	-18.012
4.55607	-18.0121
4.56769	-18.0123
4.5793	-18.0123
4.59091	-18.0124
4.60252	-18.0124
4.60252	-18.0124
4.6395	-18.0117
4.67647	-18.0097
4.71344	-18.0064
4.75042	-18.0019
4.78739	-17.9963
4.82437	-17.9898
4.86134	-17.9826
4.89832	-17.9749
4.93529	-17.9668
4.97227	-17.9587
5.00924	-17.9507
5.04621	-17.9432
5.08319	-17.9362
5.12016	-17.93
5.15714	-17.9252
5.19411	-17.9215
5.23109	-17.9188
5.26806	-17.9172
5.30504	-17.9166
#	Band-Index
5.30504	-17.9149
5.26806	-17.9155
5.23109	-17.9174
5.19411	-17.9205
5.15714	-17.9247
5.12016	-17.9299
5.08319	-17.9354
5.04621	-17.9417
5.00924	-17.9485
4.97227	-17.9556
4.93529	-17.963
4.89832	-17.9702
4.86134	-17.9772
4.82437	-17.9837
4.78739	-17.9896
4.75042	-17.9947
4.71344	-17.9988
4.67647	-18.0018
4.6395	-18.0036
4.60252	-18.0042
4.60252	-18.0042
4.59091	-18.0043
4.5793	-18.0043
4.56769	-18.0044
4.55607	-18.0045
4.54446	-18.0046
4.53285	-18.0047
4.52124	-18.0049
4.50963	-18.0051
4.49802	-18.0053
4.48641	-18.0055
4.47479	-18.0057
4.46318	-18.006
4.45157	-18.0063
4.43996	-18.0066
4.42835	-18.0069
4.41674	-18.0072
4.40512	-18.0075
4.39351	-18.0078
4.3819	-18.0082
4.3819	-18.0082
4.34493	-18.0075
4.30795	-18.0056
4.27098	-18.0025
4.234	-17.9982
4.19703	-17.9929
4.16005	-17.9867
4.12308	-17.9798
4.08611	-17.9725
4.04913	-17.9648
4.01216	-17.9571
3.97518	-17.9496
3.93821	-17.9424
3.90123	-17.9358
3.86426	-17.9299
3.82728	-17.9249
3.79031	-17.921
3.75334	-17.9181
3.71636	-17.9164
3.67939	-17.9158
3.67939	-17.9158
3.63604	-17.9157
3.5927	-17.9155
3.54935	-17.9154
3.506	-17.9157
3.46266	-17.9164
3.41931	-17.9177
3.37597	-17.9195
3.33262	-17.9219
3.28928	-17.9247
3.24593	-17.9278
3.20259	-17.9311
3.15924	-17.9344
3.11589	-17.9376
3.07255	-17.9406
3.0292	-17.9432
2.98586	-17.9454
2.94251	-17.947
2.89917	-17.948
2.85582	-17.9483
2.85582	-17.9483
2.84421	-17.9483
2.8326	-17.9483
2.82099	-17.9483
2.80937	-17.9483
2.79776	-17.9483
2.78615	-17.9483
2.77454	-17.9483
2.76293	-17.9483
2.75132	-17.9483
2.73971	-17.9483
2.72809	-17.9483
2.71648	-17.9483
2.70487	-17.9483
2.69326	-17.9483
2.68165	-17.9483
2.67004	-17.9483
2.65842	-17.9483
2.64681	-17.9483
2.6352	-17.9483
2.6352	-17.9483
2.59186	-17.9479
2.54851	-17.9468
2.50516	-17.9452
2.46182	-17.9429
2.41847	-17.9402
2.37513	-17.9372
2.33178	-17.9339
2.28844	-17.9305
2.24509	-17.9272
2.20175	-17.924
2.1584	-17.9212
2.11505	-17.9188
2.07171	-17.9169
2.02836	-17.9156
1.98502	-17.9149
1.94167	-17.9146
1.89833	-17.9147
1.85498	-17.9148
1.81164	-17.9149
1.81164	-17.9149
1.77557	-17.9155
1.73951	-17.9173
1.70345	-17.9202
1.66738	-17.9242
1.63132	-17.9291
1.59526	-17.935
1.55919	-17.9416
1.52313	-17.9487
1.48707	-17.9562
1.45101	-17.9638
1.41494	-17.9714
1.37888	-17.9787
1.34282	-17.9854
1.30675	-17.9915
1.27069	-17.9967
1.23463	-18.0009
1.19856	-18.004
1.1625	-18.0059
1.12644	-18.0066
1.12644	-18.0066
1.11483	-18.0066
1.10321	-18.0065
1.0916	-18.0066
1.07999	-18.0066
1.06838	-18.0065
1.05677	-18.0065
1.04516	-18.0066
1.03355	-18.0066
1.02193	-18.0066
1.01032	-18.0066
0.99871	-18.0066
0.9871	-18.0066
0.97549	-18.0066
0.96388	-18.0066
0.95226	-18.0066
0.94065	-18.0066
0.92904	-18.0066
0.91743	-18.0066
0.90582	-18.0066
0.90582	-18.0066
0.86975	-18.0059
0.83369	-18.004
0.79763	-18.0009
0.76157	-17.9967
0.7255	-17.9915
0.68944	-17.9854
0.65338	-17.9787
0.61731	-17.9715
0.58125	-17.9639
0.54519	-17.9564
0.50912	-17.9489
0.47306	-17.9419
0.437	-17.9354
0.40093	-17.9297
0.36487	-17.9248
0.32881	-17.9209
0.29275	-17.9181
0.25668	-17.9164
0.22062	-17.9158
0.22062	-17.9158
0.20901	-17.9157
0.1974	-17.9156
0.18578	-17.9156
0.17417	-17.9155
0.16256	-17.9154
0.15095	-17.9154
0.13934	-17.9153
0.12773	-17.9152
0.11612	-17.9152
0.1045	-17.9152
0.09289	-17.9151
0.08128	-17.9151
0.06967	-17.915
0.05806	-17.915
0.04645	-17.915
0.03483	-17.9149
0.02322	-17.9149
0.01161	-17.9149
0	-17.9149
#	Band-Index
0	-15.9665
0.01161	-15.9665
0.02322	-15.9664
0.03483	-15.9661
0.04645	-15.9658
0.05806	-15.9655
0.06967	-15.965
0.08128	-15.9645
0.09289	-15.9639
0.1045	-15.9633
0.11612	-15.9625
0.12773	-15.9617
0.13934	-15.9609
0.15095	-15.9599
0.16256	-15.959
0.17417	-15.958
0.18578	-15.9569
0.1974	-15.9558
0.20901	-15.9547
0.22062	-15.9535
0.22062	-15.9535
0.25668	-15.9533
0.29275	-15.9528
0.32881	-15.9519
0.36487	-15.9507
0.40093	-15.9491
0.437	-15.9472
0.47306	-15.9449
0.50912	-15.9424
0.54519	-15.9397
0.58125	-15.9367
0.61731	-15.9335
0.65338	-15.9303
0.68944	-15.9271
0.7255	-15.924
0.76157	-15.9211
0.79763	-15.9187
0.83369	-15.9168
0.86975	-15.9155
0.90582	-15.9151
0.90582	-15.9151
0.91743	-15.9151
0.92904	-15.9151
0.94065	-15.9151
0.95226	-15.9151
0.96388	-15.9151
0.97549	-15.9151
0.9871	-15.9151
0.99871	-15.9151
1.01032	-15.9151
1.02193	-15.9151
1.03355	-15.9151
1.04516	-15.9151
1.05677	-15.9151
1.06838	-15.9151
1.07999	-15.9151
1.0916	-15.9151
1.10321	-15.9151
1.11483	-15.9151
1.12644	-15.9151
1.12644	-15.9151
1.1625	-15.922
1.19856	-15.9286
1.23463	-15.9347
1.27069	-15.9404
1.30675	-15.9456
1.34282	-15.9503
1.37888	-15.9544
1.41494	-15.958
1.45101	-15.961
1.48707	-15.9635
1.52313	-15.9654
1.55919	-15.9668
1.59526	-15.9676
1.63132	-15.968
1.66738	-15.9679
1.70345	-15.9676
1.73951	-15.9671
1.77557	-15.9667
1.81164	-15.9665
1.81164	-15.9665
1.85498	-15.9681
1.89833	-15.9721
1.94167	-15.9777
1.98502	-15.9841
2.02836	-15.991
2.07171	-15.998
2.11505	-16.005
2.1584	-16.0118
2.20175	-16.0181
2.24509	-16.0237
2.28844	-16.0285
2.33178	-16.0324
2.37513	-16.0351
2.41847	-16.0365
2.46182	-16.0366
2.50516	-16.0351
2.54851	-16.0321
2.59186	-16.0275
2.6352	-16.0213
2.6352	-16.0213
2.64681	-16.0213
2.65842	-16.0213
2.67004	-16.0213
2.68165	-16.0213
2.69326	-16.0213
2.70487	-16.0213
2.71648	-16.0213
2.72809	-16.0213
2.73971	-16.0213
2.75132	-16.0213
2.76293	-16.0213
2.77454	-16.0213
2.78615	-16.0213
2.79776	-16.0213
2.80937	-16.0213
2.82099	-16.0213
2.8326	-16.0213
2.84421	-16.0213
2.85582	-16.0213
2.85582	-16.0213
2.89917	-16.0208
2.94251	-16.0194
2.98586	-16.0172
3.0292	-16.0141
3.07255	-16.0103
3.11589	-16.0059
3.15924	-16.0009
3.20259	-15.9956
3.24593	-15.9901
3.28928	-15.9845
3.33262	-15.9789
3.37597	-15.9736
3.41931	-15.9688
3.46266	-15.9643
3.506	-15.9606
3.54935	-15.9575
3.5927	-15.9553
3.63604	-15.954
3.67939	-15.9535
3.67939	-15.9535
3.71636	-15.9536
3.75334	-15.9538
3.79031	-15.9542
3.82728	-15.9548
3.86426	-15.9555
3.90123	-15.9562
3.93821	-15.9571
3.97518	-15.958
4.01216	-15.9589
4.04913	-15.9598
4.08611	-15.9607
4.12308	-15.9616
4.16005	-15.9623
4.19703	-15.963
4.234	-15.9636
4.27098	-15.9641
4.30795	-15.9645
4.34493	-15.9647
4.3819	-15.9647
4.3819	-15.9647
4.39351	-15.9677
4.40512	-15.9705
4.41674	-15.9731
4.42835	-15.9757
4.43996	-15.9781
4.45157	-15.9803
4.46318	-15.9824
4.47479	-15.9843
4.48641	-15.9861
4.49802	-15.9878
4.50963	-15.9892
4.52124	-15.9905
4.53285	-15.9917
4.54446	-15.9926
4.55607	-15.9934
4.56769	-15.994
4.5793	-15.9945
4.59091	-15.9947
4.60252	-15.9948
4.60252	-15.9948
4.6395	-15.9947
4.67647	-15.9944
4.71344	-15.9938
4.75042	-15.993
4.78739	-15.992
4.82437	-15.9908
4.86134	-15.9893
4.89832	-15.9877
4.93529	-15.9858
4.97227	-15.9837
5.00924	-15.9815
5.04621	-15.9792
5.08319	-15.9768
5.12016	-15.9743
5.15714	-15.972
5.19411	-15.9699
5.23109	-15.9681
5.26806	-15.9669
5.30504	-15.9665
#	Band-Index
5.30504	-15.938
5.26806	-15.9376
5.23109	-15.9364
5.19411	-15.9347
5.15714	-15.9327
5.12016	-15.9305
5.08319	-15.9282
5.04621	-15.9258
5.00924	-15.9236
4.97227	-15.9214
4.93529	-15.9194
4.89832	-15.9175
4.86134	-15.9158
4.82437	-15.9143
4.78739	-15.913
4.75042	-15.9119
4.71344	-15.911
4.67647	-15.9104
4.6395	-15.91
4.60252	-15.9099
4.60252	-15.9099
4.59091	-15.9103
4.5793	-15.9114
4.56769	-15.9131
4.55607	-15.9154
4.54446	-15.918
4.53285	-15.921
4.52124	-15.9242
4.50963	-15.9275
4.49802	-15.931
4.48641	-15.9345
4.47479	-15.9381
4.46318	-15.9416
4.45157	-15.9451
4.43996	-15.9486
4.42835	-15.952
4.41674	-15.9553
4.40512	-15.9586
4.39351	-15.9617
4.3819	-15.9647
4.3819	-15.9647
4.34493	-15.9647
4.30795	-15.9644
4.27098	-15.9641
4.234	-15.9636
4.19703	-15.963
4.16005	-15.9623
4.12308	-15.9615
4.08611	-15.9607
4.04913	-15.9598
4.01216	-15.9589
3.97518	-15.9579
3.93821	-15.957
3.90123	-15.9562
3.86426	-15.9554
3.82728	-15.9548
3.79031	-15.9542
3.75334	-15.9538
3.71636	-15.9536
3.67939	-15.9535
3.67939	-15.9535
3.63604	-15.954
3.5927	-15.9553
3.54935	-15.9575
3.506	-15.9606
3.46266	-15.9643
3.41931	-15.9687
3.37597	-15.9736
3.33262	-15.9789
3.28928	-15.9845
3.24593	-15.9901
3.20259	-15.9956
3.15924	-16.0009
3.11589	-16.0059
3.07255	-16.0103
3.0292	-16.0141
2.98586	-16.0172
2.94251	-16.0194
2.89917	-16.0208
2.85582	-16.0213
2.85582	-16.0213
2.84421	-16.0213
2.8326	-16.0213
2.82099	-16.0213
2.80937	-16.0213
2.79776	-16.0213
2.78615	-16.0213
2.77454	-16.0213
2.76293	-16.0213
2.75132	-16.0213
2.73971	-16.0213
2.72809	-16.0213
2.71648	-16.0213
2.70487	-16.0213
2.69326	-16.0213
2.68165	-16.0213
2.67004	-16.0213
2.65842	-16.0213
2.64681	-16.0213
2.6352	-16.0213
2.6352	-16.0213
2.59186	-16.0135
2.54851	-16.0041
2.50516	-15.9933
2.46182	-15.9812
2.41847	-15.9678
2.37513	-15.9534
2.33178	-15.9381
2.28844	-15.9221
2.24509	-15.9059
2.20175	-15.9093
2.1584	-15.9126
2.11505	-15.916
2.07171	-15.9194
2.02836	-15.923
1.98502	-15.9267
1.94167	-15.9305
1.89833	-15.934
1.85498	-15.9368
1.81164	-15.938
1.81164	-15.938
1.77557	-15.9373
1.73951	-15.9353
1.70345	-15.9322
1.66738	-15.9282
1.63132	-15.9235
1.59526	-15.9183
1.55919	-15.9124
1.52313	-15.9062
1.48707	-15.8996
1.45101	-15.8927
1.41494	-15.8855
1.37888	-15.8781
1.34282	-15.8705
1.30675	-15.8758
1.27069	-15.8841
1.23463	-15.8923
1.19856	-15.9002
1.1625	-15.9078
1.12644	-15.9151
1.12644	-15.9151
1.11483	-15.9151
1.10321	-15.9151
1.0916	-15.9151
1.07999	-15.9151
1.06838	-15.9151
1.05677	-15.9151
1.04516	-15.9151
1.03355	-15.9151
1.02193	-15.9151
1.01032	-15.9151
0.99871	-15.9151
0.9871	-15.9151
0.97549	-15.9151
0.96388	-15.9151
0.95226	-15.9151
0.94065	-15.9151
0.92904	-15.9151
0.91743	-15.9151
0.90582	-15.9151
0.90582	-15.9151
0.86975	-15.9155
0.83369	-15.9168
0.79763	-15.9186
0.76157	-15.9211
0.7255	-15.924
0.68944	-15.9271
0.65338	-15.9303
0.61731	-15.9335
0.58125	-15.9367
0.54519	-15.9396
0.50912	-15.9424
0.47306	-15.9449
0.437	-15.9471
0.40093	-15.9491
0.36487	-15.9506
0.32881	-15.9519
0.29275	-15.9528
0.25668	-15.9533
0.22062	-15.9535
0.22062	-15.9535
0.20901	-15.9523
0.1974	-15.9512
0.18578	-15.95
0.17417	-15.9488
0.16256	-15.9476
0.15095	-15.9465
0.13934	-15.9454
0.12773	-15.9443
[truncated: 23,729 more rows]

## Sheet: Figure 5b
Figure 5b
	Straight		90°bengding		180°bengding
1	2.94689	1.5	3.99732	2	3.85213
1.2	2.71745	2	3.28353	2.5	3.84181
1.4	2.84771	2.5	3.20842	3	3.88008
1.6	2.79419	3	3.23548	3.5	4.30381
1.8	2.67388	3.5	3.20027	4	3.8797
2	2.75068	4	3.25241	4.5	3.92872
2.2	2.91991	4.5	3.35126	5	4.01064
2.4	2.65511	5	3.70347	5.5	4.30442
2.6	2.96784	5.5	3.85248	6	4.00695
2.8	2.94329	6	4.34156	6.5	4.47702
3	2.88917	6.5	4.60479	7	5.05992
3.2	2.83793	7	4.73523	7.5	5.54449
3.4	3.17301	7.5	4.92437	8	5.17548
3.6	3.11316	8	5.27043	8.5	5.32327
3.8	3.35606	8.5	5.34583	9	5.66737
4	3.40183	9	5.69991	9.5	5.68779
4.2	3.44589	9.5	6.21981	10	6.0947
4.4	3.3745	10	6.14432	10.5	6.30336
4.6	3.46727	10.5	6.26123	11	6.42375
4.8	3.5544	11	6.45739	11.5	6.47152
5	3.65174	11.5	6.84095	12	6.80513
5.2	3.92573	12	6.9158	12.5	6.74493
5.4	3.96752	12.5	7.35554	13	7.2716
5.6	3.88279	13	7.62347	13.5	7.69092
5.8	4.3146	13.5	7.76915	14	7.84259
6	4.28438	14	7.52932	14.5	8.02365
6.2	4.50737	14.5	7.55718	15	8.23627
6.4	4.35401	15	8.40976	15.5	8.54978
6.6	4.62774	15.5	8.72982	16	8.6515
6.8	4.49893	16	8.88994	16.5	8.71597
7	4.79096	16.5	9.0474	17	9.08782
7.2	4.64974	17	9.46558	17.5	9.225
7.4	4.85711	17.5	9.85013	18	9.5563
7.6	5.02793	18	9.85451	18.5	9.59857
7.8	5.29044	18.5	10.2664	19	9.7889
8	5.38316	19	10.3048	19.5	9.944
8.2	5.30015	19.5	10.6875	20	10.3171
8.4	5.2802	20	10.816
8.6	5.37203
8.8	5.42254
9	5.58975
9.4	5.81963
9.6	5.57694
9.8	5.76037
10	5.30507
10.2	5.80657
10.4	5.94386
11	7.07942
11.2	6.34938
11.4	7.34283
11.6	7.21553
11.8	6.92932
12	7.15944
12.2	6.97995
12.4	7.05087
12.6	7.30672
12.8	6.83323
13	7.67095
13.2	7.40138
13.4	7.72242
13.6	7.98496
13.8	7.91505
14	7.83337
14.2	7.97158
14.4	8.12639
14.6	8.05885
14.8	8.28986
15	8.30903
15.2	8.44803
15.4	8.64289
15.6	8.50973
15.8	8.71062
16	8.75363
16.2	8.86993
16.4	8.94576
16.6	9.2778
16.8	9.21828
17	8.82993
17.2	9.15589
17.4	9.39714
17.6	9.32274
17.8	9.7231
18	9.42516
18.2	9.7912
18.4	9.82634
18.6	9.91305
18.8	10.0586
19	10.069
19.2	10.0725
19.4	10.2761
19.6	10.2939
19.8	10.5556
20	10.4639
